# Supplementary material for: High Mechanical Properties of Stretching Oriented Poly(butylene succinate) with Two-Step Chain Extension
Source: Polymers (Basel). 2022 May 4;14(9):1876. doi: 10.3390/polym14091876 (PMC9099698; doi:10.3390/polym14091876)
Supplement: Supplementary file 1 [file polymers-14-01876-s001.zip]

Archive with 2 entries (2 files):
- polymers-1695398-Supplementary Video S1.mp4
- polymers-1695398-supplementary.pdf
